# Supplementary material for: Can Presepsin Be Valuable in Reducing Unnecessary Antibiotic Exposure after Birth?
Source: Antibiotics (Basel). 2023 Apr 2;12(4):695. doi: 10.3390/antibiotics12040695 (PMC10134974; doi:10.3390/antibiotics12040695)
Supplement: Supplementary file 1 [file antibiotics-12-00695-s001.zip]

Archive with 1 entries (1 files):
- antibiotics-2279337-supplementary.pdf
